# Supplementary material for: Regio- and chemoselective catalytic partial transfer hydrogenation of quinolines by dinuclear aluminum species
Source: Nat Commun. 2025 Sep 5;16:8230. doi: 10.1038/s41467-025-63460-9 (PMC12413467; doi:10.1038/s41467-025-63460-9)
Supplement: Supplementary file 3 — Source data [file 41467_2025_63460_MOESM3_ESM.xlsx]

## Sheet: Tabelle1
CARTESIAN COORDINATES
Al-1					Al-2					Al-3					Al-3X-ray					TS1					TS2					A					TS[A-B]					B					B'
Electronic energy -2855.97388605 Eh					Electronic energy -3257.87665681 Eh					Electronic energy -2857.20524172 Eh					Electronic energy -2857.20299450 Eh					Electronic energy -3257.80303190 Eh					Electronic energy -2939.16520049 Eh					Electronic energy -2981.63442369 Eh					Electronic energy -2981.60444972 Eh					Electronic energy -2981.62747821 Eh					Electronic energy -2981.61297743 Eh
Total Enthalpy -2854.75182842 Eh					Total Enthalpy -3256.51035825 Eh					Total Enthalpy -2855.96734429 Eh					Total Enthalpy -2855.96518363 Eh					Total Enthalpy -3256.43802447 Eh					Total Enthalpy -2937.87468438 Eh					Total Enthalpy -2980.58952773 Eh					Total Enthalpy -2980.56367503 Eh					Total Enthalpy -2980.58045829 Eh					Total Enthalpy -2980.56656988 Eh
Final Gibbs free energy -2854.90684319 Eh					Final Gibbs free energy -3256.67764546 Eh					Final Gibbs free energy -2856.12090799 Eh					Final Gibbs free energy -2856.11860956 Eh					Final Gibbs free energy -3256.60530461 Eh					Final Gibbs free energy -2938.03450391 Eh					Final Gibbs free energy -2980.72789210 Eh					Final Gibbs free energy -2980.70133316 Eh					Final Gibbs free energy -2980.71895134 Eh					Final Gibbs free energy -2980.70668488 Eh
	x	y	z			x	y	z			x	y	z			x	y	z			x	y	z			x	y	z			x	y	z			x	y	z			x	y	z			x	y	z
Al	13.4743	13.1115	15.6869		Al	4.51588	22.0347	6.31312		Al	13.1259	13.1451	15.9477		C	8.90573	10.637	8.11812		Al	4.70149	21.8001	6.26284		Al	1.1757	0.187801	0.264719		Al	2.40556	0.543506	-0.360619		Al	1.81163	-0.3138	-0.345281		Al	1.60112	-0.425149	-0.336968		Al	-0.454882	0.00347	1.68826
Al	13.5928	10.8544	14.7688		Si	5.40927	21.3086	1.63383		Al	13.31	10.6071	15.1423		N	7.94462	10.8728	7.13704		Si	5.02594	21.5496	1.50486		Al	-1.33089	-0.220046	0.415018		Si	-3.61877	1.90997	-1.02108		Si	-2.84109	1.79037	-1.10505		Si	-2.82817	1.59118	-1.00568		Si	1.09306	0.253944	-3.09775
Si	15.0975	8.85453	14.7495		Si	2.77118	22.5313	8.09948		Si	15.1595	8.92203	14.7681		N	9.44485	9.61118	6.23615		Si	2.92193	22.3503	8.02722		Si	-2.82355	-2.06257	-0.411807		Si	4.58875	0.824866	0.804595		Si	3.62746	1.10943	0.701568		Si	3.48512	0.877517	0.747432		Si	-1.46489	1.02883	3.7463
Si	12.5933	15.3665	15.0475		Al	4.66059	20.7206	4.0115		Si	12.5702	15.3834	14.8984		C	8.86466	11.1562	9.51379		Al	4.09959	21.188	3.83577		Si	2.8156	2.04558	-0.264068		Al	-1.66999	1.2952	0.399696		Al	-1.30677	0.375567	0.267331		Al	-1.37204	0.27892	0.573545		Al	0.024541	-0.896278	-1.12335
N	16.3444	13.6421	16.6368		N	7.21804	23.6489	6.31357		N	16.0629	13.6142	16.7079		C	8.26667	10.2431	5.97169		N	7.36388	23.4207	6.18612		N	2.28377	-2.08769	-1.4068		N	-0.394414	-0.062676	0.046868		N	-0.773935	-1.44137	-0.11142		N	-0.99545	-1.62478	0.138075		N	1.22993	-1.74161	0.194306
N	10.8448	10.4401	13.4349		N	5.52679	24.8582	5.74023		N	10.6646	10.3621	13.5509		C	9.86272	9.85253	7.541		N	5.68901	24.6834	5.67204		N	-2.65973	2.55565	0.699611		N	2.3765	-1.16058	-1.39006		N	2.81955	-2.00226	-1.15484		N	2.90222	-1.90514	-1.27823		N	0.80459	1.94196	1.49011
N	15.1066	13.0335	18.2981		N	2.60697	18.3619	4.41387		N	14.9367	13.0451	18.4596		C	11.1171	9.32999	8.15125		N	2.38253	18.6081	4.13711		N	2.59501	-2.60506	0.665236		C	0.808488	0.039655	0.878277		C	0.475734	-1.64459	0.507777		C	0.312869	-1.96012	0.137948		C	1.1869	-1.20138	1.43388
N	12.348	10.9652	11.976		N	1.69034	20.1152	3.55283		N	12.2935	10.9652	12.2686		C	5.62894	10.7821	8.0117		N	1.2606	20.2723	3.33489		N	-2.34989	2.09617	-1.38556		H	0.767251	0.955654	1.49086		H	0.312732	-1.08654	1.75723		H	0.25654	-0.090044	2.76593		H	-2.29271	-3.41293	-0.072281
C	15.059	13.3472	16.9749		N	5.81994	19.8157	5.21472		C	14.7955	13.3764	17.1479		C	6.67856	11.6185	7.28465		N	6.32864	19.1327	5.64888		C	2.1672	-1.59389	-0.139946		C	1.12664	-1.13351	1.68127		C	0.818373	-3.01125	0.844501		C	0.646435	-3.32294	0.337561		C	2.11022	-1.68248	2.401
C	12.1798	10.662	13.2926		C	8.43611	22.9227	8.34557		C	12.0133	10.5394	13.5321		C	6.86454	12.9959	7.91635		C	8.55009	22.4463	8.13085		C	-2.21142	1.57249	-0.133478		H	1.8467	-1.01401	2.48855		H	1.77787	-3.18219	1.32976		H	1.69199	-3.61162	0.359359		H	2.07491	-1.26777	3.40466
C	14.1624	7.23129	14.1865		H	9.26076	23.6422	8.3247		C	14.3518	7.27811	14.075		C	10.1532	8.83212	5.19611		H	9.27148	23.2633	8.23597		C	-4.6487	-1.67889	0.193056		C	0.611798	-2.35047	1.40217		C	-0.005418	-4.05279	0.585051		C	-0.312861	-4.28412	0.531468		C	3.02649	-2.65683	2.10462
C	10.2592	10.0432	14.7341		H	8.79215	22.0206	8.8537		C	9.96244	9.88585	14.7648		C	11.2686	9.65627	4.56414		H	9.02308	21.5249	8.48312		C	-2.73027	2.3604	2.16123		H	0.88578	-3.22595	1.98587		H	0.282997	-5.07157	0.835556		H	-0.037105	-5.31838	0.728242		H	3.73637	-3.00499	2.85251
H	11.1486	9.80806	15.3437		H	7.6181	23.3482	8.93376		H	10.7768	9.51399	15.3977		C	10.6094	7.45733	5.67528		H	7.68755	22.657	8.76877		H	-2.51091	1.28289	2.26139		C	-0.339536	-2.49994	0.322581		C	-1.27611	-3.82895	-0.037605		C	-1.67659	-3.93917	0.45489		C	3.03441	-3.24667	0.822009
C	16.6979	14.053	15.2606		C	7.96967	22.5427	6.94173		C	16.3242	14.0131	15.3084		C	7.9385	13.5477	3.11269		C	8.12492	22.2446	6.67979		C	1.89243	-1.29338	-2.58974		C	-0.84451	-3.74373	-0.059499		C	-2.16499	-4.8704	-0.339166		C	-2.72627	-4.87549	0.59411		C	3.90719	-4.29696	0.45915
H	15.7128	14.1907	14.7854		H	7.22761	21.7468	7.03341		H	15.3309	14.3051	14.9426		C	8.83895	13.47	4.35687		H	7.39644	21.4265	6.64484		H	1.73479	-0.283441	-2.18146		H	-0.501004	-4.62714	0.475702		H	-1.87472	-5.88901	-0.091718		H	-2.47613	-5.91763	0.776276		H	4.63401	-4.64739	1.18738
C	16.4106	13.0979	18.778		C	5.86186	23.6231	6.21517		C	16.2796	13.034	18.8286		C	5.30065	12.1359	1.83559		C	6.00766	23.4221	6.08901		C	2.94532	-3.72596	-0.081374		C	-1.78991	-3.86681	-1.07493		C	-3.39183	-4.61572	-0.927515		C	-4.03575	-4.47184	0.496652		C	3.82351	-4.8726	-0.7854
C	13.7147	13.5419	20.3059		C	5.34753	20.1463	6.59647		C	13.7636	13.487	20.6239		Si	6.38243	12.4067	3.43447		C	5.57323	19.6347	6.71759		C	4.09913	-2.71622	2.65384		H	-2.17404	-4.84369	-1.35246		H	-4.07258	-5.43131	-1.15075		H	-4.83919	-5.19376	0.608055		H	4.49147	-5.6834	-1.05895
H	14.3328	13.1978	21.1398		H	4.40624	19.591	6.82153		H	14.4415	13.0612	21.3683		C	5.2733	13.4587	4.59498		H	4.51726	19.3458	6.67577		H	4.32077	-3.78379	2.73771		C	-0.796236	-1.32447	-0.343336		C	-1.63893	-2.4902	-0.346714		C	-1.99171	-2.57119	0.233846		C	2.08581	-2.77301	-0.124363
H	12.67	13.4859	20.6275		C	6.30877	19.7759	7.6578		H	12.7533	13.449	21.0423		C	3.90641	11.6768	2.2951		C	6.1163	19.5178	8.06209		H	4.18304	-2.27929	3.6538		C	-1.72613	-1.47239	-1.38708		C	-2.89044	-2.2519	-0.940574		C	-3.34212	-2.18591	0.122875		C	2.00479	-3.39107	-1.38717
H	13.9472	14.5915	20.1001		H	6.07414	20.0904	8.674		H	14.0225	14.5392	20.4673		C	5.89558	11.0205	0.962773		H	5.47049	19.7288	8.9081		H	4.85243	-2.24272	2.01619		H	-2.04408	-0.583048	-1.92083		H	-3.17509	-1.22971	-1.17307		H	-3.58788	-1.14468	-0.058889		H	1.24195	-3.06948	-2.09265
C	16.0326	8.64285	16.4487		C	7.41922	19.0537	7.42235		C	16.0644	8.64814	16.4797		C	5.12682	13.4033	0.986864		C	7.40541	19.1574	8.26739		C	-2.14427	-3.76977	0.256699		C	-2.21506	-2.72009	-1.74423		C	-3.75026	-3.29687	-1.22617		C	-4.34304	-3.11956	0.248428		C	2.85702	-4.42202	-1.70665
C	17.1936	13.4856	17.7259		H	8.10683	18.8084	8.23055		C	16.9915	13.3952	17.7203		Al	7.19686	10.1325	4.1852		H	7.80952	19.0874	9.27634		C	2.74799	-3.39825	-1.39209		H	-2.93051	-2.79619	-2.55907		H	-4.71363	-3.08528	-1.68157		H	-5.37871	-2.80379	0.173421		H	2.7793	-4.89527	-2.68108
C	13.8855	12.6834	19.0548		C	7.66921	18.4871	6.10692		C	13.7673	12.7159	19.306		C	8.75492	13.0571	1.90868		C	8.24259	18.8113	7.15318		C	2.69166	-2.44315	2.12878		C	-4.8993	2.81014	0.130897		C	-3.00593	3.45695	-0.124596		C	-2.82	3.44473	-0.422671		C	2.75477	1.12192	-2.57489
H	13.0778	12.9315	18.345		C	8.702	17.5846	5.86478		H	12.9165	13.0618	18.707		C	7.5631	15.0237	2.9014		C	9.59103	18.4735	7.28629		H	2.48727	-1.38233	2.28373		C	-5.66222	1.72939	0.918218		C	-3.9247	3.18658	1.08097		C	-3.61913	3.53845	0.888		C	3.51245	1.73989	-3.75968
C	10.8209	15.248	14.2425		H	9.36897	17.3286	6.68664		C	10.75	15.2698	14.1941		C	3.92653	7.47424	8.11369		H	10.0392	18.504	8.27931		C	2.10669	3.78081	0.276248		H	-4.98718	1.11064	1.5216		H	-3.53035	2.38866	1.72352		H	-3.15854	2.93861	1.68227		H	2.88265	2.42921	-4.33372
C	16.4557	10.0451	16.914		C	8.89217	17.0023	4.60939		C	16.4013	10.0386	17.0417		N	4.88867	7.23971	7.13331		C	10.3541	18.0828	6.18919		C	-0.647806	-3.81605	-0.089345		H	-6.23272	1.06523	0.259706		H	-4.93833	2.90595	0.774091		H	-4.65922	3.21371	0.766131		H	3.90143	0.98354	-4.44789
H	17.171	10.5057	16.2226		H	9.70678	16.3044	4.44397		H	17.0855	10.5898	16.3857		N	3.38931	8.50237	6.23244		H	11.4009	17.822	6.30624		H	-0.480059	-3.80691	-1.17302		H	-6.37509	2.20361	1.60894		H	-4.00606	4.0919	1.70021		H	-3.63894	4.5807	1.23924		H	4.37379	2.31587	-3.38847
H	16.9376	9.99432	17.9038		C	7.72973	24.8682	5.8835		H	16.8896	9.94927	18.0257		C	3.96619	6.95332	9.50876		C	7.89091	24.6568	5.83329		H	-0.186512	-4.73555	0.306708		C	-5.91968	3.64512	-0.655966		C	-3.62019	4.58423	-0.966682		C	-3.46273	4.38827	-1.45038		C	3.68735	0.15502	-1.82881
H	15.5942	10.7162	16.991		C	6.6608	25.6314	5.51058		H	15.5022	10.6518	17.1691		C	4.56781	7.87086	5.96843		C	6.83279	25.4519	5.49564		H	-0.113549	-2.95746	0.331483		H	-6.44182	3.05074	-1.41499		H	-4.58406	4.29699	-1.40293		H	-4.48278	4.08249	-1.71061		H	3.96115	-0.717025	-2.43175
C	12.6603	16.6119	16.5553		C	6.66522	27.0122	4.95178		C	12.7557	16.7627	16.2751		C	2.97007	8.25935	7.53655		C	6.86629	26.8608	5.01005		C	4.58622	1.6668	0.470949		H	-5.45044	4.49733	-1.15819		H	-2.95685	4.89045	-1.78232		H	-2.87942	4.44578	-2.37486		H	3.22112	-0.210662	-0.906024
C	13.784	11.1865	19.3177		H	6.33466	27.7586	5.68231		C	13.6118	11.208	19.4816		C	1.71475	8.78066	8.1459		H	6.59609	27.5788	5.79229		C	1.6113	-3.21796	2.87757		H	-6.68295	4.04842	0.02669		H	-3.79543	5.47026	-0.338221		H	-3.52148	5.4065	-1.03751		H	4.6183	0.669065	-1.54514
H	13.676	10.656	18.3663		H	6.02859	27.1005	4.06731		H	13.4695	10.7224	18.5115		C	7.20339	7.3304	8.01022		H	6.19357	27.0176	4.16347		H	1.65828	-2.94192	3.93645		C	-4.18994	3.71894	1.14757		C	-1.64595	3.92551	0.417887		C	-1.39112	3.92366	-0.127663		C	2.38116	2.25454	-1.60726
H	12.893	10.9878	19.9226		H	7.67906	27.2758	4.6446		H	12.7235	11.0085	20.0898		C	6.1548	6.49418	7.28145		H	7.87435	27.1037	4.66808		H	1.73911	-4.3025	2.80741		H	-3.50612	3.14987	1.79005		H	-1.19175	3.17992	1.0827		H	-0.91031	3.3031	0.638487		H	3.28956	2.72034	-1.19478
H	14.6534	10.7878	19.8492		C	4.12397	25.2152	5.44975		H	14.4738	10.7547	19.9821		C	5.96878	5.11621	7.91173		C	4.29286	25.1105	5.44674		H	0.618325	-2.9658	2.49475		H	-4.92991	4.20145	1.80373		H	-1.77296	4.84949	1.00125		H	-1.40768	4.95693	0.250191		H	1.79363	1.87121	-0.768282
C	13.6866	11.2795	11.4309		H	3.54753	24.4403	5.97358		C	13.6816	11.2554	11.8502		C	2.68207	9.28264	5.19257		H	3.70511	24.3045	5.9084		C	-1.9652	1.33217	-2.58992		H	-3.6063	4.51003	0.667141		H	-0.924063	4.13246	-0.37786		H	-0.749765	3.9052	-1.01318		H	1.79536	3.04073	-2.09574
H	14.3619	10.9959	12.2548		C	3.71908	26.5675	6.03043		H	14.2841	10.7862	12.6396		C	1.56821	8.45872	4.5575		C	3.96286	26.423	6.15515		H	-1.80315	0.317218	-2.19576		C	-2.8737	3.03149	-2.42596		C	-2.08045	1.94864	-2.88627		C	-2.23374	1.34095	-2.84441		C	1.2807	-0.850844	-4.69238
C	10.1768	10.6382	12.2301		H	4.06367	26.6795	7.06266		C	10.0995	10.7129	12.3276		C	2.22401	10.6563	5.67321		H	4.3647	26.4407	7.17187		C	-3.04033	3.68653	-0.015672		C	-2.38534	4.38064	-1.88052		C	-0.789365	2.77623	-2.88		C	-0.954461	2.12681	-3.15961		C	1.31506	0.025214	-5.95791
C	9.55885	11.2082	15.421		H	2.62675	26.6348	6.02806		C	9.30178	11.0375	15.5173		C	4.89784	4.56906	3.10716		H	2.87501	26.525	6.21704		C	-1.63049	3.11907	2.89538		H	-3.21692	5.00832	-1.54282		H	-0.975916	3.82481	-2.62426		H	-1.12833	3.20798	-3.15395		H	1.41361	-0.617073	-6.84581
H	10.304	11.9616	15.6988		H	4.09571	27.4035	5.43635		H	10.0538	11.7649	15.8376		C	3.99676	4.64527	4.35096		H	4.33632	27.2933	5.61013		H	-1.69864	2.9106	3.96937		H	-1.85602	4.9365	-2.66876		H	-0.324954	2.75914	-3.8772		H	-0.588542	1.86118	-4.16346		H	2.15702	0.724349	-5.96295
H	9.0757	10.8512	16.3367		C	3.82494	25.0896	3.96156		H	8.81213	10.6446	16.4144		C	7.53637	5.98255	1.83294		C	3.93667	25.1396	3.96589		H	-1.70691	4.20312	2.7675		H	-1.69203	4.25342	-1.04106		H	-0.055878	2.37229	-2.174		H	-0.151416	1.90117	-2.45026		H	0.393612	0.604241	-6.0754
H	8.79743	11.6767	14.7904		H	4.40157	25.8014	3.36288		H	8.54521	11.5516	14.9156		Si	6.45366	5.70978	3.43088		H	4.56985	25.8258	3.39551		H	-0.642783	2.80066	2.55201		C	-1.66103	2.28078	-3.0059		C	-1.73563	0.527147	-3.36746		C	-1.94442	-0.158543	-3.03948		C	2.547	-1.71878	-4.67162
C	17.4461	15.3821	15.2223		H	2.76163	25.2799	3.78477		C	17.2455	15.2262	15.1953		C	7.56234	4.65685	4.59088		H	2.89547	25.4609	3.85224		C	3.00187	-1.21307	-3.63458		H	-0.867489	2.13476	-2.26104		H	-0.984229	0.061208	-2.71964		H	-1.09888	-0.487746	-2.42621		H	2.55035	-2.39084	-5.54295
H	16.9758	16.1205	15.8788		H	4.06054	24.0735	3.63362		H	16.988	15.9974	15.9262		C	8.93003	6.44166	2.29418		H	4.0307	24.133	3.543		H	2.77758	-0.389424	-4.31955		H	-1.22511	2.85224	-3.83984		H	-1.31804	0.564998	-4.38486		H	-1.69203	-0.35851	-4.09262		H	2.60881	-2.34357	-3.77518
H	17.4146	15.7703	14.1991		C	2.89747	19.597	3.91755		H	17.1304	15.6588	14.1965		C	6.94177	7.09872	0.960917		C	2.51257	19.8897	3.70691		H	3.07714	-2.1247	-4.23312		H	-1.93876	1.29347	-3.39554		H	-2.61548	-0.127181	-3.39698		H	-2.80886	-0.785816	-2.78685		H	3.46163	-1.11933	-4.72073
H	18.4992	15.2809	15.4995		C	3.66487	17.4096	4.82266		H	18.2984	14.9579	15.3138		C	7.71131	4.71612	0.982921		C	3.56438	17.79	4.4997		H	3.97269	-1.01415	-3.16956		C	-3.87209	3.27936	-3.56814		C	-3.07078	2.565	-3.88778		C	-3.32262	1.74791	-3.85267		C	0.056646	-1.7758	-4.79733
C	11.1299	10.9686	11.3064		H	4.56847	18.02	4.81507		C	11.1306	11.0929	11.5163		Al	5.63932	7.98334	4.18308		H	4.38875	18.5131	4.59636		C	-2.84364	3.39492	-1.3359		H	-4.77031	3.80307	-3.2271		H	-3.36874	3.58042	-3.60862		H	-3.60074	2.8026	-3.76373		H	-0.884455	-1.21487	-4.82301
C	12.0411	16.0029	17.8202		C	3.8434	16.2909	3.79931		C	12.2059	16.2933	17.6308		C	4.08212	5.06083	1.90318		C	3.9342	16.8316	3.37055		C	4.49897	1.19884	1.93077		H	-4.18939	2.34375	-4.04153		H	-3.97975	1.96231	-3.98718		H	-4.23259	1.15003	-3.73909		H	-0.009134	-2.4756	-3.95619
H	12.5251	15.0533	18.072		H	2.99936	15.5939	3.79055		H	12.7169	15.3851	17.9692		C	5.27361	3.09335	2.89446		H	3.21083	16.0161	3.26642		H	3.9027	0.285393	2.02052		H	-3.4044	3.89993	-4.34742		H	-2.6038	2.621	-4.88239		H	-2.95281	1.59082	-4.87713		H	0.113185	-2.36891	-5.72231
H	10.9715	15.8036	17.7055		H	4.74701	15.7275	4.05179		H	11.1363	16.0673	17.593		H	9.07839	12.2293	9.56631		H	4.91148	16.3919	3.59392		H	4.03808	1.94375	2.5864		C	-4.59882	0.553173	-1.94345		C	-4.62081	1.16841	-1.41648		C	-4.65755	1.03832	-1.04844		C	-0.092385	1.66602	-3.58732
H	12.1651	16.6861	18.6751		H	3.97112	16.6955	2.79164		H	12.359	17.0746	18.3918		H	9.61377	10.6386	10.1164		H	4.00687	17.3559	2.41488		H	5.50566	0.983356	2.32111		H	-4.04153	0.180289	-2.80978		H	-4.63379	0.342574	-2.13658		H	-4.77507	0.124921	-1.64286		H	-0.456412	2.20731	-2.7062
C	9.74153	15.0146	15.3081		C	3.48285	16.8773	6.24419		C	9.71266	15.1766	15.3225		H	7.89494	10.9859	9.99029		C	3.42575	17.0629	5.83589		C	2.19489	3.96461	1.79663		H	-5.5471	0.956693	-2.31958		H	-5.22086	1.97838	-1.84919		H	-5.27592	1.80953	-1.52372		H	-0.966138	1.26567	-4.11193
H	10.009	14.1925	15.9821		H	3.13366	17.6607	6.92349		H	9.96503	14.384	16.036		H	11.3259	9.8657	9.07957		H	2.91752	17.6746	6.58679		H	1.758	3.11894	2.33768		H	-4.83764	-0.312739	-1.3177		H	-5.14398	0.827571	-0.518906		H	-5.07609	0.840123	-0.058304		H	0.396479	2.39293	-4.2478
H	8.78107	14.7632	14.8321		H	4.45647	16.5341	6.60792		H	8.71746	14.9564	14.9052		H	11.9805	9.47155	7.49586		H	4.43422	16.8497	6.20578		H	1.65733	4.87602	2.10178		C	5.95151	1.24184	-0.516443		C	3.53001	2.85771	-0.146126		C	3.46703	2.61041	-0.13662		C	-3.39757	0.982109	3.51817
H	9.57816	15.9087	15.9192		H	2.79058	16.0312	6.29216		H	9.62998	16.1171	15.8777		H	11.0497	8.26231	8.38782		H	2.89429	16.1114	5.73785		H	3.23156	4.07154	2.1335		C	5.79134	0.228023	-1.66444		C	3.92341	2.66003	-1.6224		C	3.89816	2.37893	-1.59738		C	-4.12036	1.90548	4.51253
C	15.112	8.03403	17.5152		C	1.23765	18.1183	4.37854		C	15.1544	7.93465	17.4899		H	5.43857	9.85175	7.47227		C	1.05756	18.1937	4.05476		C	-2.29164	-3.86566	1.78127		H	5.85732	-0.810284	-1.31538		H	4.96155	2.32746	-1.73158		H	4.93638	2.03775	-1.67142		H	-5.20657	1.86272	4.34073
H	14.1514	8.56017	17.5674		C	0.576338	16.8914	4.90102		H	14.1816	8.43149	17.5787		H	4.69151	11.3452	8.06961		C	0.55854	16.8577	4.48054		H	-1.90561	-2.96364	2.2739		H	6.58499	0.372212	-2.41264		H	3.82311	3.61222	-2.16362		H	3.81806	3.32017	-2.16072		H	-3.8113	2.95012	4.39733
H	15.5845	8.09195	18.5081		H	-0.473589	16.8827	4.60201		H	15.626	7.92711	18.4851		H	5.93502	10.5392	9.03513		H	-0.478884	16.7331	4.16424		H	-1.73769	-4.73526	2.16916		H	4.82958	0.346756	-2.17887		H	3.27304	1.92885	-2.11837		H	3.25596	1.64191	-2.09615		H	-3.9417	1.61637	5.55299
H	14.9046	6.97744	17.3147		H	0.614179	16.8477	5.99513		H	14.9751	6.89121	17.2096		H	6.34624	11.7608	6.24842		H	0.597447	16.7382	5.56866		H	-3.33899	-3.98559	2.07971		C	5.76422	2.64994	-1.09815		C	2.10847	3.43676	-0.113466		C	2.05935	3.22004	-0.152962		C	-3.70453	1.48396	2.09585
C	17.3943	12.9349	14.4968		H	1.03129	15.9756	4.5151		C	16.801	12.8333	14.4691		H	6.97825	12.9453	9.00203		H	1.13447	16.0419	4.0354		C	0.557489	-1.76269	-3.15342		H	5.97081	3.42915	-0.356856		H	1.76458	3.6502	0.903216		H	1.6789	3.42104	0.853251		H	-3.28871	0.809349	1.33543
H	18.3386	12.6314	14.9588		C	0.656073	19.2302	3.84067		H	17.7822	12.4708	14.7928		H	5.97344	13.5955	7.70906		C	0.343916	19.25	3.55983		H	0.590102	-2.80279	-3.49142		H	4.74524	2.80138	-1.47473		H	1.38877	2.74955	-0.566471		H	1.34608	2.55712	-0.651742		H	-3.30814	2.49284	1.92507
H	17.6105	13.2769	13.479		C	1.57514	21.4729	2.98255		H	16.8887	13.1444	13.4229		H	7.72846	13.5158	7.49249		C	1.01193	21.6235	2.78721		H	0.283157	-1.14161	-4.0124		H	6.45751	2.80696	-1.93796		H	2.0736	4.37983	-0.679853		H	2.06612	4.1748	-0.700596		H	-4.7921	1.5267	1.93404
H	16.7224	12.0717	14.4296		H	2.61197	21.7461	2.75075		H	16.0803	12.0117	14.5285		H	9.38761	8.68248	4.42828		H	2.01592	21.966	2.48629		H	-0.216886	-1.65506	-2.38629		C	7.37607	1.10905	0.044692		C	4.49071	3.8782	0.482322		C	4.43438	3.61867	0.501201		C	-3.96106	-0.440339	3.65069
C	12.858	7.02449	14.9675		C	1.05612	22.4784	4.00449		C	13.024	6.95586	14.7766		H	10.86	10.5814	4.14713		C	0.501182	22.5751	3.86276		C	-4.68028	-1.18018	1.64416		H	7.562	1.80208	0.870882		H	4.19982	4.13586	1.50616		H	4.11333	3.91168	1.50625		H	-3.87916	-0.816477	4.67613
H	13.0321	6.8699	16.0366		H	0.041154	22.2447	4.33978		H	13.1485	6.79091	15.8509		H	11.7195	9.08595	3.74576		H	-0.455099	22.2422	4.27916		H	-4.04924	-0.293362	1.768		H	8.11263	1.32949	-0.742599		H	4.47833	4.81007	-0.102761		H	4.47106	4.53474	-0.107491		H	-3.44867	-1.1408	2.98198
H	12.3199	6.14316	14.5848		H	1.03548	23.4736	3.54868		H	12.58	6.04487	14.3454		H	12.0573	9.90357	5.28268		H	0.357905	23.5715	3.43186		H	-4.31564	-1.93384	2.34926		H	7.57764	0.094487	0.405796		H	5.52713	3.52218	0.502708		H	5.45809	3.23281	0.570063		H	-5.02978	-0.445259	3.38825
H	12.2003	7.89375	14.8633		H	1.72631	22.5067	4.86924		H	12.3039	7.77296	14.6556		H	11.5269	7.49033	6.2683		H	1.23735	22.6523	4.66976		H	-5.70959	-0.916936	1.93522		C	4.32926	2.19989	2.15568		C	3.55704	1.16402	2.64215		C	3.42284	0.964345	2.68465		C	-0.837018	0.03168	5.29612
C	16.824	12.8066	20.1785		C	0.784616	21.4957	1.67646		C	16.7957	12.68	20.1792		H	10.8071	6.8397	4.79426		C	0.135991	21.6093	1.53735		C	3.45631	-5.00536	0.482268		C	3.48843	3.35858	1.59626		C	2.42567	2.08175	3.12718		C	2.29885	1.89766	3.15831		C	0.612542	0.473778	5.5613
H	16.5862	13.6304	20.861		H	1.08738	20.6813	1.01096		H	16.6476	13.486	20.9063		H	9.82546	6.96274	6.25703		H	0.404306	20.7853	0.870275		H	4.51276	-4.9404	0.766263		H	2.5011	3.0191	1.25769		H	1.48923	1.90703	2.58511		H	1.35004	1.70122	2.64814		H	0.668075	1.51726	5.8894
H	17.9041	12.6492	20.2184		H	0.979171	22.4434	1.16517		H	17.8685	12.4837	20.1205		H	8.31444	13.8087	5.25927		H	0.286738	22.5486	0.996255		H	3.36527	-5.79808	-0.263687		H	3.9701	3.85187	0.746545		H	2.68436	3.13664	2.98828		H	2.55598	2.9466	2.97689		H	1.23524	0.378013	4.66163
H	16.3472	11.903	20.5671		H	-0.293638	21.431	1.84273		H	16.3208	11.7781	20.5747		H	9.72122	14.1163	4.22968		H	-0.927706	21.5391	1.77847		H	2.89127	-5.32002	1.36263		H	3.32412	4.11971	2.3738		H	2.23435	1.92914	4.20007		H	2.13024	1.78244	4.23938		H	1.06515	-0.148812	6.34781
C	13.672	16.1953	13.698		C	-0.791476	19.4842	3.59815		C	13.5905	16.0463	13.4153		H	9.1904	12.4473	4.53545		C	-1.12427	19.3482	3.33042		C	3.11941	2.24274	-2.14481		C	3.54976	1.57577	3.32615		C	3.29312	-0.270323	3.13171		C	3.16012	-0.462276	3.19908		C	-1.65571	0.300001	6.56679
H	14.7351	16.1682	13.958		H	-1.38595	18.7496	4.14499		H	14.6706	15.9278	13.5526		H	5.86655	13.9481	5.37512		H	-1.62548	18.5113	3.82045		H	3.40966	1.30205	-2.62007		H	3.33321	2.34442	4.0831		H	3.26121	-0.302419	4.2317		H	3.06921	-0.466676	4.29575		H	-2.67917	-0.078136	6.47966
H	13.3971	17.2451	13.5319		H	-1.05651	19.4033	2.5381		H	13.3999	17.1131	13.2448		H	4.50363	12.8529	5.08706		H	-1.38678	19.3179	2.26755		H	3.92564	2.9622	-2.33486		H	4.11348	0.775872	3.81896		H	4.08508	-0.959791	2.81007		H	3.98678	-1.13732	2.94059		H	-1.70924	1.36928	6.80223
H	13.561	15.6676	12.7439		H	-1.10214	20.4722	3.94777		H	13.3247	15.5191	12.4929		H	4.75992	14.2527	4.03847		H	-1.54206	20.266	3.7547		H	2.22556	2.61088	-2.66037		H	2.58712	1.16197	2.99995		H	2.3421	-0.663902	2.7551		H	2.23992	-0.891214	2.7853		H	-1.19429	-0.204262	7.42994
C	18.6625	13.7289	17.7133		C	6.78861	18.8489	5.047		C	18.467	13.5283	17.574		H	3.97673	10.7788	2.91918		C	7.60132	18.776	5.85766		C	3.00692	-4.2369	-2.59527		C	5.65118	2.7561	2.70428		C	4.87762	1.63801	3.27192		C	4.74966	1.44008	3.30106		C	-0.836666	-1.47844	5.01194
H	19.1479	13.2842	16.841		C	6.96156	18.2113	3.80902		H	18.8369	13.0243	16.6765		H	3.28667	11.4214	1.42238		C	8.40048	18.3244	4.76428		H	3.10737	-5.28202	-2.29475		H	5.45427	3.4462	3.53874		H	4.78289	1.66152	4.36811		H	4.66783	1.45401	4.39842		H	-0.419998	-2.02873	5.86956
H	19.1158	13.2838	18.6017		H	6.26133	18.4516	3.01179		H	18.962	13.068	18.4315		H	3.38451	12.4594	2.85794		H	7.92737	18.2527	3.78877		H	3.93425	-3.95122	-3.10442		H	6.20502	3.3165	1.94437		H	5.15391	2.6449	2.9447		H	5.01646	2.45098	2.97958		H	-0.23251	-1.72785	4.13095
H	18.9038	14.7979	17.7224		C	8.00695	17.3188	3.58491		H	18.7889	14.5745	17.531		H	6.91814	11.2406	0.639358		C	9.7321	18.0021	4.93244		H	2.19402	-4.18379	-3.32353		H	6.30571	1.96255	3.08388		H	5.70967	0.968008	3.03072		H	5.5818	0.775969	3.04359		H	-1.84287	-1.86409	4.82519
C	10.8323	14.0462	13.284		H	8.11943	16.8632	2.60368		C	10.6677	13.9781	13.3658		H	5.28063	10.8724	0.062025		H	10.3102	17.6749	4.07077		C	0.625348	3.82896	-0.133582		C	5.24565	-0.710768	1.73645		C	5.40732	0.510846	0.307096		C	5.22668	0.183377	0.349833		C	-1.04085	2.85572	4.10229
H	11.5281	14.2021	12.4516		C	7.14679	22.1759	1.74022		H	11.3818	13.9759	12.5338		H	5.91457	10.069	1.50582		C	6.89317	22.0484	1.69981		H	0.501294	3.7715	-1.22134		H	5.65793	-1.45542	1.04545		H	5.51481	0.163734	-0.726062		H	5.30621	-0.17234	-0.682559		H	-1.51982	3.52052	3.37398
H	9.83084	13.8907	12.8512		C	7.69409	22.6297	0.379247		H	9.65983	13.8592	12.9358		H	4.72961	14.2418	1.57157		C	7.61641	22.2613	0.361969		H	0.169238	4.77474	0.200147		H	4.46535	-1.20236	2.32807		H	5.73667	-0.298218	0.969805		H	5.51679	-0.642524	1.00915		H	0.037737	3.04313	4.05497
H	11.1282	13.1234	13.7934		H	6.99617	23.2914	-0.146846		H	10.8763	13.0942	13.9786		H	4.41725	13.2099	0.167546		H	7.09223	22.9714	-0.288521		H	0.052892	3.00439	0.304374		H	6.05342	-0.434489	2.4255		H	6.11642	1.33519	0.449171		H	5.97787	0.971463	0.482611		H	-1.3855	3.16029	5.09824
C	9.39835	8.78639	14.6227		H	7.91918	21.7841	-0.278358		C	9.01754	8.72217	14.4751		H	6.06791	13.7243	0.529355		H	7.74172	21.3232	-0.188096		C	-4.12788	2.62293	2.71657		H	1.98155	1.76157	-1.30739		H	1.2699	0.308099	-1.72062		H	1.10265	0.275167	-1.68412		H	-1.51353	-1.22834	1.44949
H	8.39546	8.99676	14.2411		H	8.63171	23.1897	0.519645		H	8.06667	9.04313	14.0419		H	9.02239	11.9993	2.0131		H	8.62392	22.6648	0.544879		H	-4.34417	3.68842	2.83505		H	-0.843661	2.59984	0.841765		H	0.189753	1.02265	0.4276		H	0.228188	0.701389	0.573653		H	-0.494527	0.323318	-0.076839
H	9.28528	8.35336	15.6214		C	8.16666	21.2449	2.4092		H	8.79249	8.21825	15.42		H	9.68562	13.6386	1.8202		C	7.64868	20.9849	2.50719		H	-4.2034	2.1621	3.70678		N	-2.05254	0.479133	2.20507		N	-1.66827	-0.205879	2.09864		N	-1.79957	0.015492	2.38571		N	-1.31058	-2.12307	-1.4423
H	9.87155	8.03549	13.9822		H	8.38647	20.3616	1.80288		H	9.48424	7.99049	13.8077		H	8.2069	13.1752	0.968093		H	7.66964	20.0186	1.99758		H	-4.89411	2.17167	2.07826		C	-1.30199	0.975153	3.20047		C	-0.455528	-0.492188	2.74265		C	-0.677507	-0.374921	3.25807		C	-1.44161	-3.42665	-0.780716
C	10.45	16.4935	13.4209		H	7.8045	20.8832	3.37801		C	10.3834	16.442	13.2701		H	8.47392	15.6266	2.76224		H	7.20609	20.8155	3.49713		C	2.81521	4.95941	-0.411899		C	-0.984223	0.249781	4.35104		C	-0.434146	-1.43644	3.83636		C	-0.668453	-1.84484	3.57537		C	-1.63349	-4.52323	-1.79469
H	10.4071	17.4009	14.0305		H	9.11822	21.7748	2.57348		H	10.4059	17.4058	13.7869		H	7.02796	15.4354	3.76452		H	8.69562	21.2903	2.65213		H	2.35887	5.90684	-0.08585		H	-0.929016	1.98497	3.05269		H	0.201018	0.375226	2.8381		H	-0.709717	0.206662	4.20117		H	-0.553233	-3.61467	-0.169055
H	9.45788	16.3567	12.9633		C	6.97656	23.4201	2.62879		H	9.36373	16.3033	12.8779		H	6.93515	15.1706	2.01843		C	6.9359	23.3684	2.48729		H	2.72229	4.91088	-1.50231		C	-1.45392	-1.03484	4.4896		C	-1.51065	-2.20621	4.10455		C	-1.83447	-2.49083	3.68535		C	-2.33525	-4.26534	-2.90681
H	11.1635	16.6678	12.6084		H	7.95559	23.8876	2.82014		H	11.058	16.5089	12.4093		H	8.4063	9.90617	3.11932		H	7.97903	23.6434	2.70829		H	3.88022	5.01005	-0.167656		C	-2.29936	-1.5787	3.49607		C	-2.73233	-2.00929	3.37764		C	-3.07989	-1.78964	3.4351		C	-2.83465	-2.92626	-3.16066
C	16.5025	9.05806	13.4613		H	6.53218	23.1645	3.59883		C	16.5924	9.29622	13.549		H	3.75271	5.88013	9.55972		H	6.41033	23.2782	3.44492		C	-3.04383	-2.38222	-2.2935		C	-2.5942	-0.784115	2.34898		C	-2.77776	-0.97444	2.40246		C	-3.02132	-0.532788	2.76602		C	-2.28103	-1.864	-2.39522
H	16.1159	9.36373	12.4833		H	6.33671	24.1745	2.15534		H	16.2479	9.72586	12.6022		H	3.21625	7.47001	10.1112		H	6.48683	24.197	1.92649		H	-3.21031	-1.459	-2.85686		C	-3.43223	-1.30732	1.34926		C	-3.99699	-0.724956	1.75318		C	-4.231	0.093945	2.43282		C	-2.67627	-0.550664	-2.68788
H	17.0711	8.12983	13.3197		C	5.33556	19.9273	0.237698		H	17.1537	8.38546	13.3058		H	4.93534	7.12335	9.98653		C	4.75526	20.1002	0.222734		H	-3.89743	-3.0434	-2.49055		H	-0.355406	0.70918	5.10632		H	0.491932	-1.54249	4.39447		H	0.281815	-2.34877	3.73713		H	-1.24104	-5.51572	-1.58681
H	17.2073	9.83251	13.7838		C	5.10995	20.5463	-1.15406		H	17.3031	10.0063	13.985		H	1.50516	8.24396	9.07348		C	4.96949	20.5648	-1.22918		H	-2.15755	-2.86636	-2.71788		H	-1.20193	-1.63342	5.36101		H	-1.48457	-2.95302	4.89417		H	-1.87827	-3.54893	3.93614		H	-2.5291	-5.03986	-3.64608
C	14.1431	16.8979	16.8505		H	5.1088	19.7519	-1.91578		C	14.2592	17.0275	16.4563		H	0.852177	8.63918	7.48934		H	4.81697	19.717	-1.91424		C	5.20055	0.522569	-0.355627		C	-3.96177	-2.57441	1.47195		C	-5.12027	-1.48611	2.02212		C	-5.45347	-0.495886	2.72615		C	-3.57068	-0.285325	-3.7183
H	14.2349	17.5399	17.7401		H	5.8977	21.258	-1.42318		H	14.4193	17.7878	17.2364		H	1.78127	9.84815	8.38354		H	5.97773	20.9496	-1.40434		H	6.15662	0.209042	0.090636		H	-3.654	-0.699225	0.479151		H	-4.04216	0.084069	1.0327		H	-4.19376	1.0679	1.95856		H	-2.29271	0.267674	-2.07992
H	14.6321	17.4159	16.0178		H	4.15025	21.0672	-1.22508		H	14.7311	17.3916	15.5366		H	7.39363	8.26134	7.47172		H	4.25717	21.346	-1.51526		H	5.40461	0.827767	-1.3882		C	-3.66447	-3.36586	2.59318		C	-5.06821	-2.52376	2.95634		C	-5.50841	-1.73073	3.37218		C	-4.10741	-1.32611	-4.4741
H	14.6962	15.972	17.0502		C	6.59244	19.0495	0.151163		H	14.7788	16.1159	16.7746		H	8.14109	6.76785	8.0684		C	5.68984	18.9157	0.504615		H	4.54219	-0.355707	-0.383357		H	-4.60196	-2.96309	0.686547		H	-6.0468	-1.27238	1.49652		H	-6.372	0.023843	2.46508		H	-3.86445	0.74168	-3.91905
C	13.865	12.7773	11.2167		H	6.42465	18.2307	-0.56519		C	13.9752	12.7512	11.8674		H	6.89626	7.57228	9.03359		H	5.38566	18.0391	-0.087257		C	-0.631972	1.81581	-3.14563		C	-2.8489	-2.87583	3.58799		C	-3.8828	-2.7691	3.62892		C	-4.32032	-2.3608	3.7231		C	-3.73485	-2.63531	-4.18649
H	14.8755	12.9695	10.8403		H	6.86288	18.5977	1.10871		H	15.0338	12.9138	11.6401		H	6.48817	6.35298	6.2454		H	5.68379	18.6273	1.56259		H	-0.373171	1.23611	-4.03797		H	-4.0798	-4.36594	2.6729		H	-5.94936	-3.12367	3.1603		H	-6.46437	-2.18723	3.61		H	-4.8129	-1.11906	-5.27249
H	13.7538	13.2942	12.1765		H	7.45964	19.6155	-0.203236		H	13.7633	13.1674	12.857		H	5.85411	5.16579	8.99735		H	6.72409	19.1484	0.231719		H	0.145809	1.66017	-2.38969		H	-2.61489	-3.47966	4.46094		H	-3.82766	-3.56154	4.37178		H	-4.34353	-3.33157	4.21473		H	-4.13556	-3.45675	-4.7771
H	13.1513	13.1865	10.495		C	4.13402	19.0236	0.554953		H	13.3861	13.2923	11.1198		H	6.86031	4.5171	7.70469		C	3.30021	19.6173	0.330174		H	-0.650662	2.87312	-3.42723		C	2.90586	-2.19762	-0.728855		C	3.91892	-2.4101	-0.533951		C	3.76308	-2.46573	-0.443152		C	1.98068	1.93004	2.093
C	17.302	7.78348	16.3349		H	3.20576	19.6001	0.659879		C	17.3807	7.86519	16.3504		H	5.10547	4.5963	7.48665		H	2.59438	20.4304	0.121045		C	-2.80927	-4.99586	-0.389133		C	2.68639	-3.52951	-1.08187		C	4.49487	-3.67646	-0.7117		C	4.65519	-3.48771	-0.800798		C	2.76019	3.07667	2.31624
H	17.0888	6.76173	16.0073		H	4.2817	18.4813	1.49473		H	17.2284	6.85219	15.9672		H	3.4488	9.43426	4.42629		H	3.07036	19.2191	1.32344		H	-3.88217	-5.05003	-0.183751		C	1.86665	-3.81112	-2.14706		C	3.8813	-4.57318	-1.549		C	4.65375	-3.93963	-2.09525		C	2.28782	4.29142	1.88941
H	17.7977	7.71853	17.316		H	3.97954	18.2848	-0.24652		H	17.8602	7.77493	17.3377		H	1.97808	7.53453	4.13975		H	3.10966	18.8224	-0.407039		H	-2.35314	-5.91904	0.001551		C	1.32013	-2.75384	-2.90609		C	2.69647	-4.19895	-2.21448		C	3.74852	-3.38436	-3.02273		C	1.04135	4.35548	1.23285
H	18.0223	8.2167	15.6326		C	4.23756	22.6548	0.927675		H	18.0913	8.37025	15.6868		H	1.11837	9.02999	3.73924		C	4.15409	23.0414	0.67559		H	-2.67695	-5.00181	-1.47646		C	1.60335	-1.41157	-2.51247		C	2.19006	-2.87789	-2.01383		C	2.86029	-2.35533	-2.5765		C	0.316192	3.13972	1.04119
C	13.7946	7.4024	12.7025		H	3.98971	23.4248	1.66313		C	14.0417	7.51183	12.5871		H	0.778587	8.20987	5.27443		H	4.06047	23.9007	1.34558		C	-5.19775	-0.553905	-0.702636		C	1.08652	-0.34794	-3.27185		C	1.00344	-2.49293	-2.67012		C	1.92577	-1.81546	-3.48639		C	-0.923692	3.18191	0.367697
H	13.1655	8.28816	12.5508		H	3.29728	22.2156	0.578315		H	13.3715	8.3694	12.4551		H	1.30546	10.6217	6.26462		H	3.14301	22.7724	0.345931		H	-5.30645	-0.879518	-1.7434		C	0.298288	-0.60744	-4.37284		C	0.324076	-3.39381	-3.45403		C	1.88539	-2.27178	-4.78183		C	-1.4252	4.37791	-0.084726
H	13.2283	6.52704	12.349		H	4.69298	23.1556	0.065126		H	13.5362	6.63041	12.1635		H	2.0273	11.2751	4.7928		H	4.70579	23.3715	-0.213425		H	-4.5446	0.328072	-0.687063		C	-0.003123	-1.9256	-4.75493		C	0.808021	-4.70446	-3.63903		C	2.76777	-3.27631	-5.23013		C	-0.714956	5.58074	0.109203
H	14.6829	7.50047	12.0687		C	1.7173	20.9275	8.47846		H	14.9491	7.68727	11.9976		H	3.00658	11.1506	6.25702		C	1.75107	20.8128	8.34605		H	-6.19182	-0.238417	-0.349742		C	0.500154	-2.98139	-4.03249		C	1.98003	-5.09482	-3.04167		C	3.68269	-3.82209	-4.36593		C	0.495826	5.56915	0.755002
C	15.0237	5.96697	14.3237		C	0.421492	21.2364	9.24752		C	15.2757	6.05636	14.1843		H	4.52092	4.3058	5.25328		C	0.449468	21.1928	9.07205		C	-5.59127	-2.88574	0.076067		H	-0.092957	0.224113	-4.95144		H	-0.603905	-3.08913	-3.92893		H	1.16063	-1.84894	-5.47125		H	-2.38127	4.3966	-0.599533
H	15.986	6.06202	13.8076		H	-0.134583	20.3038	9.42943		H	16.2585	6.23785	13.7341		H	3.11466	3.99904	4.22272		H	-0.17265	20.2946	9.20578		H	-5.5897	-3.31964	-0.930285		H	-0.632025	-2.10722	-5.62127		H	0.251481	-5.40183	-4.25762		H	2.71868	-3.61696	-6.25989		H	-1.12976	6.51498	-0.256639
H	14.4995	5.10433	13.8838		H	-0.237004	21.9032	8.68096		H	14.8288	5.19723	13.6601		H	3.64506	5.66783	4.53045		H	-0.140541	21.916	8.49976		H	-6.62553	-2.58096	0.300326		H	0.27562	-4.00702	-4.31247		H	2.3703	-6.09934	-3.18331		H	4.36599	-4.60026	-4.6958		H	1.05337	6.48953	0.90778
H	15.2246	5.72245	15.3717		H	0.610423	21.6991	10.2204		H	15.4303	5.7543	15.2251		H	6.96889	4.16679	5.3705		H	0.628951	21.6162	10.0642		H	-5.32669	-3.67582	0.786376		H	1.30554	0.670825	-2.97081		H	0.634772	-1.48376	-2.53069		H	1.25765	-1.03373	-3.14148		H	-1.47228	2.26114	0.208727
C	14.0376	10.4375	10.2081		C	1.31631	20.303	7.13262		C	14.0524	10.6013	10.5203		H	8.33194	5.26216	5.08359		C	1.36394	20.2388	6.97515		C	-3.07774	1.27287	-3.63223		H	1.64306	-4.83672	-2.42831		H	4.28325	-5.57274	-1.69579		H	5.3365	-4.7218	-2.41837		H	2.8582	5.20367	2.04491
H	13.5483	10.7939	9.29734		H	2.19055	20.0189	6.5373		H	13.6751	11.166	9.66379		H	8.07575	3.8632	4.03381		H	2.246	19.9228	6.41069		H	-3.1809	2.20379	-4.19608		H	3.13983	-4.31438	-0.486648		H	5.40343	-3.92566	-0.174258		H	5.33145	-3.88999	-0.054379		H	3.71834	2.98151	2.81603
H	13.7783	9.38564	10.3628		H	0.715882	20.9905	6.52524		H	13.6855	9.57316	10.4595		H	8.8586	7.33833	2.92009		H	0.828793	20.9683	6.3561		H	-4.03929	1.02932	-3.16945		H	3.52547	-1.94849	0.127852		H	4.3629	-1.70054	0.156341		H	3.75172	-2.08104	0.575109		H	2.3415	0.957325	2.42098
H	15.1181	10.4981	10.043		H	0.709578	19.3985	7.29872		H	15.1435	10.5742	10.4378		H	9.55013	6.69946	1.42242		H	0.705882	19.3634	7.09751		H	-2.83835	0.482132	-4.35047
C	11.9669	17.951	16.2627		C	2.52114	19.8874	9.27169		C	12.0749	18.086	15.8973		H	9.45215	5.65824	2.85571		C	2.44656	19.7034	9.14498		C	5.53759	2.87072	0.39483
H	10.8819	17.8374	16.1708		H	2.7159	20.219	10.297		H	10.9847	17.9901	15.8747		H	5.91941	6.87884	0.636721		H	2.6847	20.021	10.1656		H	5.22409	3.68011	1.06167
H	12.3383	18.4162	15.3424		H	3.48649	19.6647	8.80216		H	12.4027	18.4582	14.9195		H	7.5572	7.24785	0.060663		H	3.37489	19.3746	8.66671		H	5.61272	3.2768	-0.620634
H	12.1504	18.6587	17.086		H	1.9587	18.9431	9.33755		H	12.3174	18.861	16.641		H	6.92231	8.04963	1.50489		H	1.78867	18.8239	9.22398		H	6.55051	2.56959	0.704097
C	8.70822	10.495	12.0315		C	3.65478	23.2419	9.6914		C	8.64519	10.6778	12.0112		H	8.10814	3.87707	1.56703		C	3.75904	23.0326	9.65961		C	-3.57558	4.94194	0.57977
H	8.41345	10.9842	11.1004		C	4.11792	24.6708	9.35842		H	8.45503	11.2551	11.1038		H	8.4216	4.91066	0.164486		C	4.33653	24.4196	9.32826		H	-3.50957	5.75192	-0.150151
H	8.13881	10.9601	12.8403		H	3.26948	25.3423	9.18428		H	8.04233	11.1182	12.8099		H	6.7707	4.39549	0.524159		H	3.55316	25.1373	9.06113		H	-3.01157	5.25204	1.46256
H	8.39886	9.44572	11.9653		H	4.76015	24.6884	8.46871		H	8.28058	9.65955	11.8362		H	3.81434	6.11848	2.00857		H	5.05452	24.3663	8.49959		H	-4.62812	4.84708	0.870399
C	10.9484	11.2584	9.85734		H	4.69952	25.0847	10.1962		C	11.0683	11.5749	10.109		H	3.15163	4.47925	1.81334		H	4.86984	24.8232	10.2023		C	-3.11467	4.26263	-2.51587
H	9.89237	11.444	9.64989		C	2.74706	23.3095	10.9274		H	10.0383	11.8376	9.85841		H	4.63089	4.94392	0.962867		C	2.77377	23.1889	10.8271		H	-2.30423	4.23097	-3.24827
H	11.2651	10.4201	9.22661		H	2.46964	22.3132	11.2861		H	11.3981	10.8152	9.39173		H	4.36296	2.49037	2.75434		H	2.41563	22.2194	11.1888		H	-3.21983	5.30003	-2.19047
H	11.5047	12.1446	9.54106		H	1.82497	23.8691	10.7318		H	11.6779	12.4698	9.95677		H	5.8085	2.68083	3.75735		H	1.90114	23.7955	10.5597		H	-4.04196	3.98398	-3.02911
					H	3.26979	23.8171	11.7528		H	12.5081	9.86143	16.3513		H	5.90191	2.94753	2.01156		H	3.27094	23.6864	11.6741		H	-0.805546	-0.208484	2.45654
					C	4.90118	22.4149	10.0341		H	11.8713	13.0502	16.9871		H	4.43131	8.21179	3.11607		C	4.92361	22.1503	10.1216		H	1.46097	0.377721	2.19793
					H	5.45596	22.8785	10.8644												H	5.44641	22.6194	10.9692		B	1.17721	0.420078	3.46388
					H	5.57577	22.3501	9.17242												H	5.65206	21.9972	9.31822		N	-0.272091	-0.141353	3.59292
					H	4.65094	21.3925	10.3345												H	4.58804	21.1621	10.4515		H	1.22796	1.58647	3.77345
					C	1.4389	23.8401	7.66769												C	1.66015	23.7248	7.5769		H	2.00272	-0.275814	4.01563
					H	0.776305	23.4865	6.86941												H	1.00635	23.4125	6.75574		H	-0.327353	-1.09001	3.95254
					H	1.86779	24.7901	7.33583												H	2.13293	24.6629	7.27821		H	-0.885784	0.431538	4.16297
					H	0.809373	24.0612	8.53843												H	1.01509	23.9521	8.43473
					C	9.17816	25.1987	5.79577												C	9.33761	25.0115	5.81155
					H	9.67734	24.6069	5.0209												H	9.85732	24.5608	4.95928
					H	9.70524	25.0272	6.73839												H	9.85357	24.6948	6.72071
					H	9.30132	26.2537	5.54355												H	9.44517	26.0956	5.73799
					C	9.10094	22.0021	6.07467												C	9.29665	21.8751	5.77723
					H	8.78989	21.9153	5.03163												H	9.0154	21.9326	4.72394
					H	9.34871	20.996	6.42652												H	9.58355	20.8414	5.98998
					H	10.0057	22.6143	6.13244												H	10.1721	22.5056	5.95324
[truncated: 104 more columns]
